# Supplementary material for: Ursolic Acid-Based Nutraceutical Mitigates Muscle Atrophy and Improves Exercise Performance in Mouse Model of Peripheral Neuropathy
Source: Int J Mol Sci. 2025 Jun 5;26(11):5418. doi: 10.3390/ijms26115418 (PMC12155626; doi:10.3390/ijms26115418)
Supplement: Supplementary file 1 [file ijms-26-05418-s001.zip]

Archive with 1 entries (1 files):
- ijms-3579588-supplementary.pdf
